# Supplementary material for: Is the Intestinal Bacterial Community in the Australian Rabbitfish Siganus fuscescens Influenced by Seaweed Supplementation or Geography?
Source: Microorganisms. 2022 Feb 23;10(3):497. doi: 10.3390/microorganisms10030497 (PMC8954549; doi:10.3390/microorganisms10030497)
Supplement: Supplementary file 1 [file microorganisms-10-00497-s001.zip]

Archive with 1 entries (1 files):
- microorganisms-1575020-supplementary.xlsx
