# Supplementary material for: Is the Intestinal Bacterial Community in the Australian Rabbitfish Siganus fuscescens Influenced by Seaweed Supplementation or Geography?
Source: Microorganisms. 2022 Feb 23;10(3):497. doi: 10.3390/microorganisms10030497 (PMC8954549; doi:10.3390/microorganisms10030497)
Supplement: Supplementary file 1 [file microorganisms-10-00497-s001.zip › microorganisms-1575020-supplementary.xlsx]

## Sheet: Supplementary Figures
	Figure S1. Rarefaction curves for the current study
	Fig S2. Rarefaction curves for the current study and the two wild S. fuscescens studies
												Figure S3. Differentially abundant ASVs between hindgut of the fish from the four geographical populations. List and fold change of the ASVs that significantly (P < 0.05) differed between the different geographical populations ordered from the least amount of differing ASVs (“A”) to the most differing geographical populations (“F”) with A: 12 ASVs; B: 27 ASVs; C: 39 ASVs; D: 53 ASVs; E: 59 ASVs a…

## Sheet: Table S1
	Table S1 Physical and chemical attributes of the different supplements used in the current study
	Functional ingredient	Morphology	Chemical attribute	Processing	Collection site	Lipid	Protein	Carbohydrates	Ash	Moisture
	Seaweed
	Rodophyta
	Asparagopsis taxiformis	Soft, fleshy	Haloketones, haloalkanes, halomethanes (bromoform) and haloacids	Freeze dried	Moffat Beach, QLD, Australia (26°47'21.8"S 153°08'35.0"E)	0.03	0.16	0.23	0.56	0.02
	Hydropuntia perplexa	Soft fleshy, branching	Agar, chlorophyll a, carotenoids, phycobilins, halogenated compounds and polyphenol compounds	Freeze dried	Coolum Beach, QLD, Australia (26°32'22.9"S 153°05'51.7"E)	0.01	0.08	0.39	0.49	0.02
	Kappaphycus alvarezii	Rigid, branching	Carrageenan, flavonoid and polyphenol compounds	Sun dried	Gunu village, Yasawa Islands, Fiji (17°04'38.3"S 177°14'22.0"E)	0.01	0	0.27	0.67	0.05
	Laurencia obtusa	Fleshy, turgid	C15-acetogenins, sesquiterpenes and diterpenes	Freeze dried	Moffat Beach, QLD, Australia (26°47'21.8"S 153°08'35.0"E)	0.06	0.09	0.43	0.42	0.01
	Sarconema filiforme	Soft fleshy, branching	Sulphated polysaccharides, secondary metabolite	Freeze dried	Cultured by the USC Seaweed Research Group (27°03'14.1"S 153°11'39.8"E)	0.03	0.14	0.28	0.53	0.02
	Phaeophyta
	Dictyota intermedia	Fine, dichotomously branching	Fucoidan, terpenoid compounds (dictyterpenoids)	Freeze dried	Coolum Beach, QLD, Australia (26°32'22.9"S 153°05'51.7"E)	0.08	0.06	0.45	0.36	0.05
	Lobophora nigrescens	Tough, leathery, thallus	Fucoidan, sulfoquinovosyldiacylglycerol, phenolic compounds	Freeze dried	Moffat Beach, QLD, Australia (26°47'21.8"S 153°08'35.0"E)	0.02	0.06	0.61	0.3	0.01
	Sargassum spinuligerum	Fleshy, turgid	Fucoidan, tannins, saponins, sterols, polyphenols, steroids and terpenoid compounds	Freeze dried	Pt. Cartwright (26°40'53.4"S 153°08'19.9"E) and Coolum Beach (26°32'22.9"S 153°05'51.7"E), QLD, Australia	0.03	0.05	0.49	0.37	0.06
	Chlorophyta
	Caulerpa taxifolia	Soft, fleshy	Caulerpin, flavonoids, terpenoids, alkaloids and phenols	Freeze dried	Pt. Cartwright, QLD, Australia (26°40'53.4"S 153°08'19.9"E)	0.05	0.12	0.48	0.31	0.04
	Halimeda sp.	Hard, calcifying	Phenolic compounds, diterpenes, Halimeda tetraacetate and halimedatrial	Freeze dried	Moffat Beach, QLD, Australia (26°47'21.8"S 153°08'35.0"E)	0.05	0.11	0.34	0.45	0.04
	Ulva fasciata	Single cell thick blade	Ulvans, phenols and flavonoids	Freeze dried	Cultured by the USC Seaweed Research Group(27°03'14.1"S 153°11'39.8"E)	0.02	0.07	0.56	0.34	0.02
	Aquafeed supplements
	Hilyses®	Hydrolysed yeast (Saccharomyces cerevisiae)	Beta-glucans and mannan oligosaccharides	Dried (unreported method)	Commercial animal feed supplier	0.01	0.3	0.48	0.15	0.05
	Sodium alginate	The sodium salt of alginic acid which is extracted from the cell wall of brown algae	β-1,4-D-ManA, or M blocks, α-1,4-L-GulA, or G blocks	Dried (unreported method)	Commercial supplier	0	0	0.75	0.16	0.09
	Spirulina (Arthrospira platensis)	Marine filamentous blue-green algae	Phenolic and flavonoid compounds	Unknown	Pharmacy	0.09	0.52	0.22	0.13	0.05
	Haematococcus pluvialis	Unicellular, spherical cysts	Astaxanthin, phenolic compounds	Refractance window dried	Local H. pluvialis farm (19°28'39.9"S 147°28'24.3"E)	0.37	0.1	0.35	0.08	0.11

## Sheet: Table S2
	Table S2 Vector loading for all measured variables and their respective permutation-based p-values
	Vector	NMDS1	NMDS2	p-value
	Respiratory burst	-0.37	0.79	0.001
	ASV4518	-0.59	-0.04	0.001
	ASV4267	-0.6	-0.37	0.001
	ASV5399	-0.56	-0.42	0.001
	ASV2603	-0.59	0.07	0.001
	ASV5080	0.48	0.07	0.002
	ASV2081	0.1	0.53	0.002
	ASV986	0.48	-0.17	0.003
	ASV805	0.53	-0.05	0.003
	ASV1436	-0.45	-0.22	0.004
	ASV5478	-0.5	0.17	0.004
	ASV7160	0.26	-0.35	0.011
	ASV4950	0.31	-0.28	0.015
	ASV890	0.38	-0.13	0.02
	ACH50	-0.25	-0.34	0.023
	HCT	0.28	-0.25	0.026
	ASV4561	0.2	0.27	0.075
	Lysozyme	0.12	0.31	0.079
	ASV839	0.2	0.25	0.093
	HIS	0.21	-0.25	0.099
	ASV5255	-0.17	-0.26	0.117
	RBC	0.09	-0.3	0.119
	WBC	0.16	0.15	0.351
	Fish_weight	0.01	-0.2	0.403
	Phagocytic index	0.07	-0.15	0.535
	MCV	0.16	0.04	0.56
	Phagocytic activity	0.05	-0.09	0.755
	ASV3757	0	-0.04	0.972

## Sheet: Table S3
Table S3 List of all ASVs present in >1% relative abundance in the hindgut of the mottled rabbitfish samples in the current study and the two wild sampled fish from Western and Eastern Australia
							Rhodophyta					Phaeophyta			Chlorophyta			Aquafeed supplements				Unsupplemented	Wild rabbitfish populations
ASV#	Kingdom	Phylum	Class	Order	Family	Genus	Asparagopsis	Gracilaria	Kappaphycus	Laurencia	Sarconema	Dictyota	Lobophora	Sargassum	Caulerpa	Halimeda	Ulva	Haematococcus	Hilyses	Sodium alginate	Spirulina	Control	Great Barrier Reef	Kimberley	Shark Bay
ASV7160	Bacteria	Firmicutes	Clostridia	Clostridiales	Unassigned	Unassigned	1.64 ± 0.43	0.48 ± 0.25	1.57 ± 0.25	1.92 ± 0.60	1.71 ± 0.31	1.88 ± 0.47	1.31 ± 0.27	2.25 ± 0.41	1.05 ± 0.48	1.64 ± 0.48	1.19 ± 0.10	1.53 ± 0.49	1.3 ± 0.44	2.51 ± 0.37	1.13 ± 0.59	1.86 ± 0.83	0.83 ± 0.15	1.89 ± 0.25	4.04 ± 1.73
ASV839	Bacteria	Spirochaetes	Spirochaetia	Spirochaetales	Spirochaetaceae	Treponema2	4.30 ± 0.75	4.55 ± 1.78	5.42 ± 0.89	4.96 ± 3.27	4.86 ± 2.58	2.39 ± 0.78	5.57 ± 2.14	7.35 ± 1.20	9.29 ± 5.28	4.41 ± 1.44	5.04 ± 0.28	4.32 ± 0.16	4.5 ± 1.79	12.78 ± 2.83	5.63 ± 2.51	4.34 ± 1.16	0 ± 0	0.19 ± 0.04	0.11 ± 0.04
ASV5478	Bacteria	Fusobacteria	Fusobacteriia	Fusobacteriales	Fusobacteriaceae	Cetobacterium	2.33 ± 2.17	5.13 ± 5	1.00 ± 0.38	0.06 ± 0.03	0.87 ± 0.83	2.65 ± 1.99	0.63 ± 0.61	0.03 ± 0.03	0.47 ± 0.07	0.12 ± 0.03	3.11 ± 2.84	1.95 ± 1.9	9.63 ± 9.44	3.72 ± 1.39	0.49 ± 0.49	5.09 ± 5.04	0.06 ± 0.02	0.01 ± 0.01	0.84 ± 0.61
ASV2603	Bacteria	Firmicutes	Clostridia	Clostridiales	Peptostreptococcaceae	Romboutsia	5.75 ± 4.66	3.60 ± 3.35	3.45 ± 1.6	3.71 ± 3.12	0.49 ± 0.23	1.45 ± 0.73	1.36 ± 0.27	0.64 ± 0.54	1.16 ± 0.56	1.13 ± 0.74	3.55 ± 1.80	3.09 ± 2.72	5.24 ± 2.15	1.55 ± 1.29	1.15 ± 0.97	0.73 ± 0.3	0.28 ± 0.08	0 ± 0	0 ± 0
ASV890	Bacteria	Proteobacteria	Unassigned	Unassigned	Unassigned	Unassigned	1.47 ± 0.55	0.46 ± 0.42	0.81 ± 0.16	1.92 ± 0.51	1.13 ± 0.47	1.07 ± 0.74	1.83 ± 0.29	1.11 ± 0.29	1.12 ± 0.53	0.84 ± 0.35	0.77 ± 0.15	2.35 ± 0.23	0.99 ± 0.36	2.05 ± 0.45	3.07 ± 1.85	1.83 ± 0.76	0.24 ± 0.07	1.02 ± 0.29	0.94 ± 0.4
ASV4950	Bacteria	Proteobacteria	Deltaproteobacteria	Desulfovibrionales	Desulfovibrionaceae	Desulfovibrio	28.71 ± 8.26	23.06 ± 6.41	31.46 ± 9.6	32.6 ± 14.97	26.5 ± 8.71	34.16 ± 13.69	27.82 ± 4.72	28.42 ± 7.78	18.9 ± 10.86	24.5 ± 11.05	27.29 ± 5.92	27.1 ± 6.83	22.38 ± 8.49	10.99 ± 1.31	25.17 ± 11.77	20.19 ± 8.25	52.33 ± 2.91	19.59 ± 2.05	25.55 ± 3.74
ASV4518	Bacteria	Firmicutes	Erysipelotrichia	Erysipelotrichales	Erysipelotrichaceae	Turicibacter	0.56 ± 0.28	2.37 ± 2.33	2.44 ± 1.01	0.35 ± 0.19	1.7 ± 1.52	0.92 ± 0.71	1.72 ± 1.18	0.58 ± 0.45	1.32 ± 1.13	2.85 ± 2.39	0.67 ± 0.65	2.45 ± 2.45	2.81 ± 1.65	1 ± 0.74	0.93 ± 0.67	0.88 ± 0.56	0.11 ± 0.04	0 ± 0	0 ± 0
ASV986	Bacteria	Firmicutes	Clostridia	Clostridiales	Lachnospiraceae	Unassigned	1.05 ± 0.47	3.66 ± 1.3	0.21 ± 0.08	4.07 ± 1.57	6.79 ± 2.41	2.78 ± 1.02	1.64 ± 0.12	2.69 ± 0.99	4.72 ± 3.63	1.88 ± 0.87	2.14 ± 0.87	4.36 ± 3.11	1.59 ± 0.55	0.5 ± 0.12	1.79 ± 0.99	0.46 ± 0.33	1.48 ± 0.28	0.18 ± 0.04	0.44 ± 0.2
ASV5255	Bacteria	Firmicutes	Unassigned	Unassigned	Unassigned	Unassigned	4.32 ± 2.4	1.10 ± 0.55	1.22 ± 0.43	0.92 ± 0.16	1.48 ± 0.67	1.34 ± 0.43	1.03 ± 0.62	1.50 ± 0.34	0.37 ± 0.26	2.35 ± 0.80	1.09 ± 0.21	1.62 ± 0.92	1.04 ± 0.29	0.23 ± 0.11	5.07 ± 2.66	0.76 ± 0.34	1.03 ± 0.08	2.62 ± 0.5	1.58 ± 0.7
ASV805	Bacteria	Fusobacteria	Fusobacteriia	Fusobacteriales	Fusobacteriaceae	Fusobacterium	0.48 ± 0.31	2.94 ± 1.21	0.37 ± 0.21	4.00 ± 3.68	0.58 ± 0.39	3.45 ± 2.57	0.52 ± 0.18	1.26 ± 0.54	8.36 ± 5.12	0.17 ± 0.13	0.46 ± 0.24	0.71 ± 0.33	0.15 ± 0.07	4.5 ± 1.38	0.34 ± 0.12	0.29 ± 0.24	0.13 ± 0.02	0.32 ± 0.09	5.74 ± 2.81
ASV5080	Bacteria	Bacteroidetes	Bacteroidia	Unassigned	Unassigned	Unassigned	7.01 ± 1.97	8.49 ± 1.32	9.03 ± 0.33	12.87 ± 3.89	7.38 ± 1.52	9.07 ± 2.41	9.44 ± 1.87	12.08 ± 0.8	8.44 ± 1.94	9.38 ± 3.19	10.47 ± 0.35	8.47 ± 0.46	9.08 ± 2.58	4.82 ± 1.24	7.11 ± 2.72	11.67 ± 3.14	5.82 ± 0.97	9.8 ± 2.14	2.93 ± 0.86
ASV3757	Bacteria	Firmicutes	Clostridia	Clostridiales	Ruminococcaceae	RuminococcaceaeUCG-014	0.99 ± 0.4	1.05 ± 0.51	0.30 ± 0.22	0.76 ± 0.30	1.58 ± 0.50	0.97 ± 0.48	2.23 ± 1.52	0.86 ± 0.44	0.60 ± 0.35	3.02 ± 1.49	0.67 ± 0.16	6.15 ± 5.29	0.39 ± 0.06	0.29 ± 0.15	1.16 ± 0.99	0.29 ± 0.24	0.04 ± 0.02	1.1 ± 0.74	0.4 ± 0.19
ASV4561	Bacteria	Bacteroidetes	Bacteroidia	Bacteroidales	Unassigned	Unassigned	3.29 ± 1.62	3.56 ± 0.25	12.42 ± 4.59	2.90 ± 0.70	3.31 ± 0.91	5.16 ± 1.77	3.48 ± 1.48	4.17 ± 0.87	6.90 ± 3.24	2.89 ± 1.15	4.55 ± 1.51	3.95 ± 1.23	4.45 ± 1.68	1.74 ± 1.45	3.74 ± 1.8	6.4 ± 1.68	0.96 ± 0.24	0.57 ± 0.18	0.08 ± 0.04
ASV2081	Bacteria	Epsilonbacteraeota	Campylobacteria	Campylobacterales	Arcobacteraceae	Arcobacter	1.79 ± 0.72	1.08 ± 0.46	1.73 ± 1.14	2.10 ± 1.34	0.64 ± 0.29	3.73 ± 3.53	0.39 ± 0.26	7.66 ± 7.13	9.10 ± 6.62	2.12 ± 2.04	1.44 ± 1.23	0.66 ± 0.38	2.23 ± 1.77	0.94 ± 0.43	1.27 ± 0.6	23.87 ± 16.77	0.06 ± 0.02	1.45 ± 0.62	2.59 ± 1.7
ASV4267	Bacteria	Firmicutes	Unassigned	Unassigned	Unassigned	Unassigned	14.64 ± 2.27	21.54 ± 5.11	13.2 ± 2.81	11.4 ± 0.32	19.94 ± 5.95	14.97 ± 6.48	21.1 ± 3.92	15.12 ± 3.87	13.73 ± 3.30	18.68 ± 5.18	15.2 ± 0.73	13.75 ± 4.68	14.64 ± 3.7	34.22 ± 8.29	19.62 ± 10.5	9.36 ± 1.63	8.53 ± 0.72	25.39 ± 2.68	18.31 ± 3.04
ASV5399	Bacteria	Firmicutes	Clostridia	Clostridiales	FamilyXIII	Unassigned	5.53 ± 2.03	1.29 ± 0.81	4.8 ± 1.87	1.52 ± 0.7	4.36 ± 1.97	1.96 ± 0.32	4.42 ± 1.44	1.80 ± 0.33	1.15 ± 0.45	5.84 ± 3.58	6.39 ± 3.98	2.12 ± 0.19	2.51 ± 0.37	3.31 ± 0.58	6.75 ± 2.41	1.9 ± 0.79	3.36 ± 0.23	9.32 ± 1.69	8.32 ± 2.18
ASV1436	Bacteria	Firmicutes	Clostridia	Clostridiales	Ruminococcaceae	Unassigned	6.65 ± 1.41	3.67 ± 1.03	4.02 ± 1.51	5.12 ± 2.46	7.07 ± 3.29	4.12 ± 0.8	5.75 ± 0.89	4.28 ± 1.27	6.25 ± 3.67	9.88 ± 4.92	8.88 ± 3.08	6.93 ± 2.02	4.66 ± 1.1	4.61 ± 1.68	8.88 ± 5.14	3.07 ± 1.4	5.16 ± 0.5	9.05 ± 1.37	13.55 ± 3.53

## Sheet: Table S4
	Table S4 Taxonomy and details of the 35 ASVs identified as core microbiome member in S. fuscescens
	Kingdom	Phylum	Class	Order	Family	Genus	ASV
	Bacteria	Bacteroidetes	Bacteroidia	Bacteroidales	Rikenellaceae	Alistipes	ASV1451
	Bacteria	Epsilonbacteraeota	Campylobacteria	Campylobacterales	Arcobacteraceae	Arcobacter	ASV2081
	Bacteria	Firmicutes	Erysipelotrichia	Erysipelotrichales	Erysipelotrichaceae	Breznakia	ASV2431
	Bacteria	Fusobacteria	Fusobacteriia	Fusobacteriales	Fusobacteriaceae	Fusobacterium	ASV805
	Bacteria	Bacteroidetes	Bacteroidia	Bacteroidales	Marinifilaceae	Odoribacter	ASV1266
	Bacteria	Firmicutes	Clostridia	Clostridiales	Peptostreptococcaceae	Romboutsia	ASV2603
	Bacteria	Spirochaetes	Spirochaetia	Spirochaetales	Spirochaetaceae	Treponema2	ASV839
	Bacteria	Unassigned	Unassigned	Unassigned	Unassigned	Unassigned	ASV117
	Bacteria	Unassigned	Unassigned	Unassigned	Unassigned	Unassigned	ASV129
	Bacteria	Firmicutes	Clostridia	Clostridiales	Ruminococcaceae	Unassigned	ASV179
	Bacteria	Firmicutes	Clostridia	Clostridiales	Ruminococcaceae	Unassigned	ASV196
	Bacteria	Firmicutes	Clostridia	Clostridiales	Ruminococcaceae	Unassigned	ASV325
	Bacteria	Firmicutes	Clostridia	Clostridiales	Ruminococcaceae	Unassigned	ASV343
	Bacteria	Unassigned	Unassigned	Unassigned	Unassigned	Unassigned	ASV391
	Bacteria	Firmicutes	Clostridia	Clostridiales	Lachnospiraceae	Unassigned	ASV771
	Bacteria	Bacteroidetes	Bacteroidia	Bacteroidales	Unassigned	Unassigned	ASV1132
	Bacteria	Bacteroidetes	Bacteroidia	Unassigned	Unassigned	Unassigned	ASV1147
	Bacteria	Bacteroidetes	Bacteroidia	Unassigned	Unassigned	Unassigned	ASV1182
	Bacteria	Bacteroidetes	Bacteroidia	Unassigned	Unassigned	Unassigned	ASV1204
	Bacteria	Bacteroidetes	Bacteroidia	Bacteroidales	Unassigned	Unassigned	ASV1230
	Bacteria	Bacteroidetes	Bacteroidia	Unassigned	Unassigned	Unassigned	ASV1384
	Bacteria	Bacteroidetes	Bacteroidia	Unassigned	Unassigned	Unassigned	ASV1460
	Bacteria	Bacteroidetes	Bacteroidia	Unassigned	Unassigned	Unassigned	ASV1571
	Bacteria	Proteobacteria	Unassigned	Unassigned	Unassigned	Unassigned	ASV1692
	Bacteria	Proteobacteria	Unassigned	Unassigned	Unassigned	Unassigned	ASV1719
	Bacteria	Proteobacteria	Unassigned	Unassigned	Unassigned	Unassigned	ASV1745
	Bacteria	Proteobacteria	Unassigned	Unassigned	Unassigned	Unassigned	ASV1752
	Bacteria	Proteobacteria	Unassigned	Unassigned	Unassigned	Unassigned	ASV1822
	Bacteria	Proteobacteria	Unassigned	Unassigned	Unassigned	Unassigned	ASV1823
	Bacteria	Proteobacteria	Unassigned	Unassigned	Unassigned	Unassigned	ASV1911
	Bacteria	Unassigned	Unassigned	Unassigned	Unassigned	Unassigned	ASV2441
	Bacteria	Unassigned	Unassigned	Unassigned	Unassigned	Unassigned	ASV2447
	Bacteria	Unassigned	Unassigned	Unassigned	Unassigned	Unassigned	ASV2456
	Bacteria	Unassigned	Unassigned	Unassigned	Unassigned	Unassigned	ASV2467
	Bacteria	Firmicutes	Clostridia	Clostridiales	FamilyXIII	Unassigned	ASV2522

## Sheet: Table S5
	Table S7 List of the differentially abundant ASVs that significantly (P -adjust < 0.05) differed in the 6 pairwise comparisons of the 4 geographically distinct S. fuscescens populations.
		Shark Bay/Kimberley
	ASV#	log2FoldChange	padj	Phylum	Class	Order	Family	Genus
	ASV211	-4.00938	0.00961171	Bacteroidetes	Bacteroidia	Bacteroidales	Tannerellaceae	Parabacteroides
	ASV805	4.27446	2.43127e-05	Fusobacteria	Fusobacteriia	Fusobacteriales	Fusobacteriaceae	Fusobacterium
	ASV887	-3.02549	0.000139306	Bacteroidetes	Bacteroidia	Bacteroidales	Rikenellaceae	Rikenella
	ASV2113	2.08565	0.0149158	Firmicutes	Clostridia	Clostridiales	Lachnospiraceae	Tyzzerella
	ASV2355	3.51008	0.0153331	Firmicutes	Erysipelotrichia	Erysipelotrichales	Erysipelotrichaceae	Erysipelatoclostridium
	ASV3569	-3.73803	0.013659	Firmicutes	Clostridia	Clostridiales	Eubacteriaceae	Anaerofustis
	ASV4822	5.63707	0.000166298	Actinobacteria	Unassigned	Unassigned	Unassigned	Unassigned
	ASV5080	-1.74158	0.0153331	Bacteroidetes	Bacteroidia	Unassigned	Unassigned	Unassigned
	ASV5478	7.91254	0.00485494	Fusobacteria	Fusobacteriia	Fusobacteriales	Fusobacteriaceae	Cetobacterium
	ASV7160	1.32908	0.0414649	Firmicutes	Clostridia	Clostridiales	Unassigned	Unassigned
	ASV8190	-3.27204	0.00485494	Lentisphaerae	Lentisphaeria	Victivallales	Victivallaceae	Unassigned
	ASV8293	-3.10014	0.00987308	Bacteroidetes	Bacteroidia	Bacteroidales	Unassigned	Unassigned
		Sunshine Coast/Sark Bay
	ASV#	log2FoldChange	padj	Phylum	Class	Order	Family	Genus
	ASV905	6.23643	0.0115941	Firmicutes	Clostridia	Clostridiales	Peptostreptococcaceae	Unassigned
	ASV986	2.89251	6.0734e-05	Firmicutes	Clostridia	Clostridiales	Lachnospiraceae	Unassigned
	ASV839	6.06623	5.24256e-36	Spirochaetes	Spirochaetia	Spirochaetales	Spirochaetaceae	Treponema2
	ASV2113	-4.04072	0.0325271	Firmicutes	Clostridia	Clostridiales	Lachnospiraceae	Tyzzerella
	ASV2743	5.48786	0.00879919	Firmicutes	Clostridia	Clostridiales	Lachnospiraceae	Epulopiscium
	ASV3361	-6.63597	0.0115941	Bacteroidetes	Bacteroidia	Bacteroidales	Rikenellaceae	Unassigned
	ASV3757	1.74167	0.0460781	Firmicutes	Clostridia	Clostridiales	Ruminococcaceae	RuminococcaceaeUCG-014
	ASV3760	-5.27241	6.0734e-05	Proteobacteria	Deltaproteobacteria	Rs-K70termitegroup	uncultureddeltaproteobacterium	Unassigned
	ASV3882	3.31377	0.00321187	Tenericutes	Mollicutes	Unassigned	Unassigned	Unassigned
	ASV4036	5.19854	0.00888403	Tenericutes	Mollicutes	Izimaplasmatales	Unassigned	Unassigned
	ASV4288	3.1026	1.72947e-06	Firmicutes	Clostridia	Clostridiales	Ruminococcaceae	RuminococcaceaeUCG-009
	ASV4514	7.74167	2.57165e-07	Firmicutes	Bacilli	Lactobacillales	Enterococcaceae	Enterococcus
	ASV4518	9.32158	2.77252e-11	Firmicutes	Erysipelotrichia	Erysipelotrichales	Erysipelotrichaceae	Turicibacter
	ASV4822	-6.13915	0.00033346	Actinobacteria	Unassigned	Unassigned	Unassigned	Unassigned
	ASV5080	2.1502	7.58389e-15	Bacteroidetes	Bacteroidia	Unassigned	Unassigned	Unassigned
	ASV2603	10.0783	9.92082e-15	Firmicutes	Clostridia	Clostridiales	Peptostreptococcaceae	Romboutsia
	ASV5409	2.51081	0.0487416	Firmicutes	Clostridia	Clostridiales	Christensenellaceae	ChristensenellaceaeR-7group
	ASV5626	-2.83574	0.032612	Firmicutes	Clostridia	Clostridiales	Ruminococcaceae	RuminococcaceaeUCG-005
	ASV5975	5.20191	0.00220096	Proteobacteria	Alphaproteobacteria	Rickettsiales	uncultured	Unassigned
	ASV6017	5.38185	0.0173868	Spirochaetes	Spirochaetia	Spirochaetales	Spirochaetaceae	Unassigned
	ASV6376	4.51529	0.000377845	Firmicutes	Erysipelotrichia	Erysipelotrichales	Erysipelotrichaceae	ErysipelotrichaceaeUCG-004
	ASV6739	7.03726	0.000252004	Firmicutes	Clostridia	Clostridiales	Clostridiaceae1	Clostridiumsensustricto1
	ASV7160	-0.971839	0.0460781	Firmicutes	Clostridia	Clostridiales	Unassigned	Unassigned
	ASV7477	4.8302	0.00119932	Proteobacteria	Deltaproteobacteria	Bradymonadales	unculturedrumenbacterium	Unassigned
	ASV1266	3.09265	0.000457348	Bacteroidetes	Bacteroidia	Bacteroidales	Marinifilaceae	Odoribacter
	ASV7883	-3.33396	0.00119806	Firmicutes	Clostridia	Clostridiales	FamilyXI	Sedimentibacter
	ASV8293	6.49665	9.31111e-33	Bacteroidetes	Bacteroidia	Bacteroidales	Unassigned	Unassigned
	GBR/Shark Bay
	ASV#	log2FoldChange	padj	Phylum	Class	Order	Family	Genus
	ASV211	-5.4946	3.84957e-10	Bacteroidetes	Bacteroidia	Bacteroidales	Tannerellaceae	Parabacteroides
	ASV285	-5.26965	0.0272228	Firmicutes	Clostridia	Clostridiales	FamilyXI	Unassigned
	ASV805	5.37221	4.13239e-10	Fusobacteria	Fusobacteriia	Fusobacteriales	Fusobacteriaceae	Fusobacterium
	ASV861	-5.22937	0.0272376	Bacteroidetes	Bacteroidia	Flavobacteriales	Flavobacteriaceae	Unassigned
	ASV890	-0.98166	0.0296945	Proteobacteria	Unassigned	Unassigned	Unassigned	Unassigned
	ASV905	-8.10487	1.80417e-08	Firmicutes	Clostridia	Clostridiales	Peptostreptococcaceae	Unassigned
	ASV965	-7.6309	0.000375709	Proteobacteria	Deltaproteobacteria	Rs-K70termitegroup	Unassigned	Unassigned
	ASV986	-1.78719	0.0366716	Firmicutes	Clostridia	Clostridiales	Lachnospiraceae	Unassigned
	ASV1216	-4.16597	0.0104603	Proteobacteria	Deltaproteobacteria	Desulfovibrionales	Desulfovibrionaceae	Unassigned
	ASV839	5.21551	0.0296945	Spirochaetes	Spirochaetia	Spirochaetales	Spirochaetaceae	Treponema2
	ASV2113	1.29455	0.0296945	Firmicutes	Clostridia	Clostridiales	Lachnospiraceae	Tyzzerella
	ASV2355	3.92023	0.000161516	Firmicutes	Erysipelotrichia	Erysipelotrichales	Erysipelotrichaceae	Erysipelatoclostridium
	ASV2743	-8.13371	1.6516e-11	Firmicutes	Clostridia	Clostridiales	Lachnospiraceae	Epulopiscium
	ASV3157	-7.90978	0.00025327	Proteobacteria	Gammaproteobacteria	Enterobacteriales	Enterobacteriaceae	Escherichia-Shigella
	ASV3569	-3.92138	0.0272228	Firmicutes	Clostridia	Clostridiales	Eubacteriaceae	Anaerofustis
	ASV3757	3.6691	0.007341	Firmicutes	Clostridia	Clostridiales	Ruminococcaceae	RuminococcaceaeUCG-014
	ASV3760	-1.68319	0.020265	Proteobacteria	Deltaproteobacteria	Rs-K70termitegroup	uncultureddeltaproteobacterium	Unassigned
	ASV4048	-7.18501	9.62344e-07	Firmicutes	Clostridia	Clostridiales	Peptostreptococcaceae	Terrisporobacter
	ASV4267	1.37395	0.000973999	Firmicutes	Unassigned	Unassigned	Unassigned	Unassigned
	ASV4330	-5.76341	0.00713809	Proteobacteria	Deltaproteobacteria	Unassigned	Unassigned	Unassigned
	ASV4518	-5.38952	0.0110296	Firmicutes	Erysipelotrichia	Erysipelotrichales	Erysipelotrichaceae	Turicibacter
	ASV4552	4.02454	0.0026278	Firmicutes	Erysipelotrichia	Erysipelotrichales	Erysipelotrichaceae	Unassigned
	ASV2081	5.05349	3.98374e-06	Epsilonbacteraeota	Campylobacteria	Campylobacterales	Arcobacteraceae	Arcobacter
	ASV4822	7.72682	2.60996e-05	Actinobacteria	Unassigned	Unassigned	Unassigned	Unassigned
	ASV4829	1.58261	0.00222749	Firmicutes	Clostridia	Clostridiales	FamilyXIII	Unassigned
	ASV4988	-4.60253	0.0272376	Firmicutes	Clostridia	Clostridiales	Clostridiaceae1	Unassigned
	ASV2603	-6.76329	0.000392624	Firmicutes	Clostridia	Clostridiales	Peptostreptococcaceae	Romboutsia
	ASV5277	-2.68747	0.0460226	Firmicutes	Clostridia	Clostridiales	Ruminococcaceae	Hydrogenoanaerobacterium
	ASV5399	1.56602	0.000256205	Firmicutes	Clostridia	Clostridiales	Ruminococcaceae	Unassigned
	ASV5478	3.65138	0.0460226	Fusobacteria	Fusobacteriia	Fusobacteriales	Fusobacteriaceae	Cetobacterium
	ASV5626	5.08294	0.0282939	Firmicutes	Clostridia	Clostridiales	Ruminococcaceae	RuminococcaceaeUCG-005
	ASV6038	-4.39436	0.0282939	Firmicutes	Bacilli	Bacillales	Staphylococcaceae	Staphylococcus
	ASV6466	-5.16444	0.0258719	Proteobacteria	Gammaproteobacteria	Betaproteobacteriales	Burkholderiaceae	Burkholderia-Caballeronia-Paraburkholderia
	ASV6739	-8.31049	3.03949e-05	Firmicutes	Clostridia	Clostridiales	Clostridiaceae1	Clostridiumsensustricto1
	ASV7160	2.41669	0.000381421	Firmicutes	Clostridia	Clostridiales	Unassigned	Unassigned
	ASV2431	5.95267	0.000104053	Firmicutes	Erysipelotrichia	Erysipelotrichales	Erysipelotrichaceae	Breznakia
	ASV7563	-3.30009	0.0212254	Planctomycetes	Planctomycetacia	Pirellulales	Pirellulaceae	Unassigned
	ASV8079	6.41185	0.000104053	Proteobacteria	Gammaproteobacteria	Vibrionales	Vibrionaceae	Unassigned
	ASV8293	-3.70774	3.03949e-05	Bacteroidetes	Bacteroidia	Bacteroidales	Unassigned	Unassigned
	Kimberley/Sunshine Coast
	ASV#	log2FoldChange	padj	Phylum	Class	Order	Family	Genus
	ASV211	-5.38707	1.24103e-09	Bacteroidetes	Bacteroidia	Bacteroidales	Tannerellaceae	Parabacteroides
	ASV480	2.9892	0.0312733	Proteobacteria	Alphaproteobacteria	Rhodospirillales	uncultured	gutmetagenome
	ASV759	-1.70124	0.0459815	Bacteroidetes	Bacteroidia	Bacteroidales	Rs-E47termitegroup	Unassigned
	ASV805	2.51762	3.77202e-05	Fusobacteria	Fusobacteriia	Fusobacteriales	Fusobacteriaceae	Fusobacterium
	ASV887	-3.53276	1.33529e-14	Bacteroidetes	Bacteroidia	Bacteroidales	Rikenellaceae	Rikenella
	ASV890	0.723888	0.00619996	Proteobacteria	Unassigned	Unassigned	Unassigned	Unassigned
	ASV905	6.2211	7.54045e-05	Firmicutes	Clostridia	Clostridiales	Peptostreptococcaceae	Unassigned
	ASV986	4.19622	2.16186e-24	Firmicutes	Clostridia	Clostridiales	Lachnospiraceae	Unassigned
	ASV1308	-4.7449	2.75577e-06	Proteobacteria	Alphaproteobacteria	Unassigned	Unassigned	Unassigned
	ASV839	5.15612	2.12501e-54	Spirochaetes	Spirochaetia	Spirochaetales	Spirochaetaceae	Treponema2
	ASV1809	-2.14159	5.83862e-07	Firmicutes	Clostridia	Clostridiales	Christensenellaceae	Unassigned
	ASV1897	4.04356	0.00342411	Proteobacteria	Deltaproteobacteria	Desulfobacterales	Desulfobulbaceae	Desulfobulbus
	ASV2113	-2.10962	0.0353139	Firmicutes	Clostridia	Clostridiales	Lachnospiraceae	Tyzzerella
	ASV2246	3.55959	5.91682e-05	Proteobacteria	Gammaproteobacteria	Vibrionales	Vibrionaceae	Vibrio
	ASV2355	1.63665	0.0218941	Firmicutes	Erysipelotrichia	Erysipelotrichales	Erysipelotrichaceae	Erysipelatoclostridium
	ASV2508	-6.55463	4.11738e-11	Verrucomicrobia	Verrucomicrobiae	Verrucomicrobiales	Akkermansiaceae	Akkermansia
	ASV2743	4.20474	0.000299378	Firmicutes	Clostridia	Clostridiales	Lachnospiraceae	Epulopiscium
	ASV2962	-3.38955	0.004218	Firmicutes	Clostridia	Clostridiales	Ruminococcaceae	Flavonifractor
	ASV3152	-3.5726	0.000644936	Firmicutes	Clostridia	Clostridiales	Ruminococcaceae	Angelakisella
	ASV3361	-7.02083	2.38549e-25	Bacteroidetes	Bacteroidia	Bacteroidales	Rikenellaceae	Unassigned
	ASV3569	-1.70484	0.0190774	Firmicutes	Clostridia	Clostridiales	Eubacteriaceae	Anaerofustis
	ASV3751	2.04466	0.00828434	Proteobacteria	Deltaproteobacteria	Desulfobacterales	Desulfobulbaceae	Unassigned
	ASV3757	1.61915	0.00289087	Firmicutes	Clostridia	Clostridiales	Ruminococcaceae	RuminococcaceaeUCG-014
	ASV3760	-5.62423	5.91663e-16	Proteobacteria	Deltaproteobacteria	Rs-K70termitegroup	uncultureddeltaproteobacterium	Unassigned
	ASV3882	3.64843	1.43063e-07	Tenericutes	Mollicutes	Unassigned	Unassigned	Unassigned
	ASV3997	-2.45453	0.0207898	Firmicutes	Clostridia	Clostridiales	Lachnospiraceae	Tyzzerella3
	ASV4036	5.15706	8.97214e-06	Tenericutes	Mollicutes	Izimaplasmatales	Unassigned	Unassigned
	ASV4044	3.1572	0.0235762	Firmicutes	Clostridia	Clostridiales	Lachnospiraceae	Herbinix
	ASV4288	1.73777	2.73509e-05	Firmicutes	Clostridia	Clostridiales	Ruminococcaceae	RuminococcaceaeUCG-009
	ASV4514	7.67306	5.08962e-17	Firmicutes	Bacilli	Lactobacillales	Enterococcaceae	Enterococcus
	ASV4518	9.28605	3.54627e-26	Firmicutes	Erysipelotrichia	Erysipelotrichales	Erysipelotrichaceae	Turicibacter
	ASV4829	-1.12504	0.00453788	Firmicutes	Clostridia	Clostridiales	FamilyXIII	Unassigned
	ASV4950	0.938479	0.0428213	Proteobacteria	Deltaproteobacteria	Desulfovibrionales	Desulfovibrionaceae	Desulfovibrio
	ASV5007	-1.51694	0.0241358	Firmicutes	Clostridia	Clostridiales	FamilyXIII	Anaerovorax
	ASV1451	-1.0775	0.021588	Bacteroidetes	Bacteroidia	Bacteroidales	Rikenellaceae	Alistipes
	ASV2603	10.0528	1.35169e-34	Firmicutes	Clostridia	Clostridiales	Peptostreptococcaceae	Romboutsia
	ASV5299	-1.48751	0.011637	Firmicutes	Clostridia	Clostridiales	Ruminococcaceae	RuminococcaceaeUCG-013
	ASV5478	9.77183	3.02628e-20	Fusobacteria	Fusobacteriia	Fusobacteriales	Fusobacteriaceae	Cetobacterium
	ASV5504	2.74972	0.000552036	Firmicutes	Clostridia	Clostridiales	Ruminococcaceae	CandidatusSoleaferrea
	ASV5626	-4.61863	1.30778e-11	Firmicutes	Clostridia	Clostridiales	Ruminococcaceae	RuminococcaceaeUCG-005
	ASV6017	5.38223	3.71177e-05	Spirochaetes	Spirochaetia	Spirochaetales	Spirochaetaceae	Unassigned
	ASV6376	2.8535	2.43631e-05	Firmicutes	Erysipelotrichia	Erysipelotrichales	Erysipelotrichaceae	ErysipelotrichaceaeUCG-004
	ASV6418	2.812	0.0319772	Tenericutes	Mollicutes	Mycoplasmatales	Mycoplasmataceae	Mycoplasma
	ASV6491	-3.16291	0.00106598	Proteobacteria	Deltaproteobacteria	Desulfovibrionales	Desulfovibrionaceae	Bilophila
	ASV6739	7.01957	8.55513e-10	Firmicutes	Clostridia	Clostridiales	Clostridiaceae1	Clostridiumsensustricto1
	ASV7104	-1.49065	0.00312614	Firmicutes	Clostridia	Clostridiales	Peptococcaceae	Unassigned
	ASV7166	-1.50782	0.0051193	Tenericutes	Mollicutes	MollicutesRF39	Unassigned	Unassigned
	ASV2431	3.90592	1.98342e-10	Firmicutes	Erysipelotrichia	Erysipelotrichales	Erysipelotrichaceae	Breznakia
	ASV7477	4.7812	1.09532e-07	Proteobacteria	Deltaproteobacteria	Bradymonadales	unculturedrumenbacterium	Unassigned
	ASV7761	-3.89931	0.00874126	Bacteroidetes	Bacteroidia	Bacteroidales	BacteroidalesRF16group	Unassigned
	ASV7883	-4.15202	4.43065e-13	Firmicutes	Clostridia	Clostridiales	FamilyXI	Sedimentibacter
	ASV8190	-7.03075	3.02628e-20	Lentisphaerae	Lentisphaeria	Victivallales	Victivallaceae	Unassigned
	ASV8293	3.27792	1.06991e-17	Bacteroidetes	Bacteroidia	Bacteroidales	Unassigned	Unassigned
	GBR/Kimberley
	ASV#	log2FoldChange	padj	Phylum	Class	Order	Family	Genus
	ASV285	-5.0616	0.00243113	Firmicutes	Clostridia	Clostridiales	FamilyXI	Unassigned
	ASV759	5.87714	7.92977e-07	Bacteroidetes	Bacteroidia	Bacteroidales	Rs-E47termitegroup	Unassigned
	ASV805	1.44108	0.0219837	Fusobacteria	Fusobacteriia	Fusobacteriales	Fusobacteriaceae	Fusobacterium
	ASV861	-5.00945	0.00274717	Bacteroidetes	Bacteroidia	Flavobacteriales	Flavobacteriaceae	Unassigned
	ASV887	4.92735	1.69462e-15	Bacteroidetes	Bacteroidia	Bacteroidales	Rikenellaceae	Rikenella
	ASV890	-1.16696	9.83098e-06	Proteobacteria	Unassigned	Unassigned	Unassigned	Unassigned
	ASV905	-7.84894	4.83059e-15	Firmicutes	Clostridia	Clostridiales	Peptostreptococcaceae	Unassigned
	ASV965	-7.41057	7.85194e-09	Proteobacteria	Deltaproteobacteria	Rs-K70termitegroup	Unassigned	Unassigned
	ASV986	-2.88932	1.66209e-09	Firmicutes	Clostridia	Clostridiales	Lachnospiraceae	Unassigned
	ASV1216	-2.58145	0.0051913	Proteobacteria	Deltaproteobacteria	Desulfovibrionales	Desulfovibrionaceae	Unassigned
	ASV839	6.28568	9.44401e-11	Spirochaetes	Spirochaetia	Spirochaetales	Spirochaetaceae	Treponema2
	ASV1450	3.50428	0.0427808	Proteobacteria	Gammaproteobacteria	Betaproteobacteriales	Burkholderiaceae	Oxalobacter
	ASV1638	3.54746	0.00376306	Bacteroidetes	Bacteroidia	Bacteroidales	MgMjR-022	Unassigned
	ASV1799	4.23396	0.0189941	Tenericutes	Mollicutes	MollicutesRF39	unculturedFirmicutesbacterium	Unassigned
	ASV1809	2.84807	9.5055e-07	Firmicutes	Clostridia	Clostridiales	Christensenellaceae	Unassigned
	ASV2249	-4.41294	0.0176374	Bacteroidetes	Bacteroidia	Flavobacteriales	Flavobacteriaceae	Aquimarina
	ASV2508	-1.71256	0.0270212	Verrucomicrobia	Verrucomicrobiae	Verrucomicrobiales	Akkermansiaceae	Akkermansia
	ASV2743	-6.68625	9.65339e-18	Firmicutes	Clostridia	Clostridiales	Lachnospiraceae	Epulopiscium
	ASV2962	4.43825	0.00141431	Firmicutes	Clostridia	Clostridiales	Ruminococcaceae	Flavonifractor
	ASV3152	6.02487	1.51411e-08	Firmicutes	Clostridia	Clostridiales	Ruminococcaceae	Angelakisella
	ASV3157	-7.72753	6.70797e-07	Proteobacteria	Gammaproteobacteria	Enterobacteriales	Enterobacteriaceae	Escherichia-Shigella
	ASV3361	1.76419	0.0090514	Bacteroidetes	Bacteroidia	Bacteroidales	Rikenellaceae	Unassigned
	ASV3705	-2.55702	0.000915449	Firmicutes	Clostridia	Clostridiales	Ruminococcaceae	Ruminococcus1
	ASV3757	3.99962	1.28714e-05	Firmicutes	Clostridia	Clostridiales	Ruminococcaceae	RuminococcaceaeUCG-014
	ASV3760	-1.07384	0.0484309	Proteobacteria	Deltaproteobacteria	Rs-K70termitegroup	uncultureddeltaproteobacterium	Unassigned
	ASV3905	-4.24895	0.0165187	Firmicutes	Clostridia	Clostridiales	Clostridiaceae1	Clostridiumsensustricto13
	ASV4048	-5.96623	2.85877e-09	Firmicutes	Clostridia	Clostridiales	Peptostreptococcaceae	Terrisporobacter
	ASV4267	1.96946	7.08991e-14	Firmicutes	Unassigned	Unassigned	Unassigned	Unassigned
	ASV4288	3.48656	8.7864e-05	Firmicutes	Clostridia	Clostridiales	Ruminococcaceae	RuminococcaceaeUCG-009
	ASV4330	-5.55206	0.000190472	Proteobacteria	Deltaproteobacteria	Unassigned	Unassigned	Unassigned
	ASV4392	-4.28908	0.0165187	Firmicutes	Clostridia	Clostridiales	Peptostreptococcaceae	Paeniclostridium
	ASV4518	-5.0962	0.000516416	Firmicutes	Erysipelotrichia	Erysipelotrichales	Erysipelotrichaceae	Turicibacter
	ASV4552	4.47914	1.49811e-10	Firmicutes	Erysipelotrichia	Erysipelotrichales	Erysipelotrichaceae	Unassigned
	ASV2081	4.71225	6.00473e-09	Epsilonbacteraeota	Campylobacteria	Campylobacterales	Arcobacteraceae	Arcobacter
	ASV4829	1.87577	3.82454e-06	Firmicutes	Clostridia	Clostridiales	FamilyXIII	Unassigned
	ASV4950	2.54328	0.000163302	Proteobacteria	Deltaproteobacteria	Desulfovibrionales	Desulfovibrionaceae	Desulfovibrio
	ASV4988	-4.35173	0.00243113	Firmicutes	Clostridia	Clostridiales	Clostridiaceae1	Unassigned
	ASV5007	5.26329	3.29832e-06	Firmicutes	Clostridia	Clostridiales	FamilyXIII	Anaerovorax
	ASV5080	1.01788	0.0189941	Bacteroidetes	Bacteroidia	Unassigned	Unassigned	Unassigned
	ASV5116	-5.01105	8.81865e-06	Planctomycetes	Planctomycetacia	Pirellulales	Pirellulaceae	Rubripirellula
	ASV5125	3.36955	0.0173444	Tenericutes	Mollicutes	DMI	unculturedbacterium	Unassigned
	ASV2603	-6.48404	2.26119e-06	Firmicutes	Clostridia	Clostridiales	Peptostreptococcaceae	Romboutsia
	ASV5277	-3.82225	7.54061e-05	Firmicutes	Clostridia	Clostridiales	Ruminococcaceae	Hydrogenoanaerobacterium
	ASV5299	2.37023	0.0240153	Firmicutes	Clostridia	Clostridiales	Ruminococcaceae	RuminococcaceaeUCG-013
	ASV5399	1.28168	9.08884e-05	Firmicutes	Clostridia	Clostridiales	Ruminococcaceae	Unassigned
	ASV5478	-3.82974	0.034856	Fusobacteria	Fusobacteriia	Fusobacteriales	Fusobacteriaceae	Cetobacterium
	ASV5626	6.87391	7.08991e-14	Firmicutes	Clostridia	Clostridiales	Ruminococcaceae	RuminococcaceaeUCG-005
	ASV6038	-3.65136	0.00544657	Firmicutes	Bacilli	Bacillales	Staphylococcaceae	Staphylococcus
	ASV6376	3.81265	0.0165187	Firmicutes	Erysipelotrichia	Erysipelotrichales	Erysipelotrichaceae	ErysipelotrichaceaeUCG-004
	ASV6466	-4.11019	0.00729009	Proteobacteria	Gammaproteobacteria	Betaproteobacteriales	Burkholderiaceae	Burkholderia-Caballeronia-Paraburkholderia
	ASV6711	1.47414	4.28672e-05	Firmicutes	Unassigned	Unassigned	Unassigned	Unassigned
	ASV6739	-8.04679	1.87836e-11	Firmicutes	Clostridia	Clostridiales	Clostridiaceae1	Clostridiumsensustricto1
	ASV7104	2.45511	5.85448e-07	Firmicutes	Clostridia	Clostridiales	Peptococcaceae	Unassigned
	ASV7160	1.56389	5.17991e-05	Firmicutes	Clostridia	Clostridiales	Unassigned	Unassigned
	ASV7166	1.92652	0.00413476	Tenericutes	Mollicutes	MollicutesRF39	Unassigned	Unassigned
	ASV7563	-4.51471	4.67073e-08	Planctomycetes	Planctomycetacia	Pirellulales	Pirellulaceae	Unassigned
	ASV7883	3.20688	9.83098e-06	Firmicutes	Clostridia	Clostridiales	FamilyXI	Sedimentibacter
	ASV7989	4.30087	0.0165187	Bacteroidetes	Bacteroidia	Bacteroidales	Tannerellaceae	Unassigned
	ASV8190	2.18422	0.015055	Lentisphaerae	Lentisphaeria	Victivallales	Victivallaceae	Unassigned
	GBR/Sunshine Coast
	ASV#	log2FoldChange	padj	Phylum	Class	Order	Family	Genus
	ASV211	-6.55062	2.12777e-27	Bacteroidetes	Bacteroidia	Bacteroidales	Tannerellaceae	Parabacteroides
	ASV285	-4.63034	0.0120323	Firmicutes	Clostridia	Clostridiales	FamilyXI	Unassigned
	ASV480	3.44073	0.0120323	Proteobacteria	Alphaproteobacteria	Rhodospirillales	uncultured	gutmetagenome
	ASV759	4.21726	1.54928e-05	Bacteroidetes	Bacteroidia	Bacteroidales	Rs-E47termitegroup	Unassigned
	ASV805	4.04536	2.13493e-11	Fusobacteria	Fusobacteriia	Fusobacteriales	Fusobacteriaceae	Fusobacterium
	ASV861	-4.16906	0.0305665	Bacteroidetes	Bacteroidia	Flavobacteriales	Flavobacteriaceae	Unassigned
	ASV887	1.4761	0.00798804	Bacteroidetes	Bacteroidia	Bacteroidales	Rikenellaceae	Rikenella
	ASV965	-7.02522	1.23347e-05	Proteobacteria	Deltaproteobacteria	Rs-K70termitegroup	Unassigned	Unassigned
	ASV986	1.38577	0.00156717	Firmicutes	Clostridia	Clostridiales	Lachnospiraceae	Unassigned
	ASV1216	-1.70201	0.0124608	Proteobacteria	Deltaproteobacteria	Desulfovibrionales	Desulfovibrionaceae	Unassigned
	ASV1308	-3.94124	0.00801833	Proteobacteria	Alphaproteobacteria	Unassigned	Unassigned	Unassigned
	ASV839	11.6256	7.1911e-93	Spirochaetes	Spirochaetia	Spirochaetales	Spirochaetaceae	Treponema2
	ASV1638	3.39162	0.0343468	Bacteroidetes	Bacteroidia	Bacteroidales	MgMjR-022	Unassigned
	ASV1897	4.442	0.000968715	Proteobacteria	Deltaproteobacteria	Desulfobacterales	Desulfobulbaceae	Desulfobulbus
	ASV2113	-2.50443	0.00308678	Firmicutes	Clostridia	Clostridiales	Lachnospiraceae	Tyzzerella
	ASV2246	3.67433	2.12098e-05	Proteobacteria	Gammaproteobacteria	Vibrionales	Vibrionaceae	Vibrio
	ASV2508	-8.34896	8.40328e-24	Verrucomicrobia	Verrucomicrobiae	Verrucomicrobiales	Akkermansiaceae	Akkermansia
	ASV2548	2.47831	0.0307972	Proteobacteria	Gammaproteobacteria	Unassigned	Unassigned	Unassigned
	ASV2743	-2.29442	0.00492807	Firmicutes	Clostridia	Clostridiales	Lachnospiraceae	Epulopiscium
	ASV3157	-6.80929	5.55437e-08	Proteobacteria	Gammaproteobacteria	Enterobacteriales	Enterobacteriaceae	Escherichia-Shigella
	ASV3361	-5.155	4.49803e-05	Bacteroidetes	Bacteroidia	Bacteroidales	Rikenellaceae	Unassigned
	ASV3372	3.00795	0.0378002	Proteobacteria	Deltaproteobacteria	Desulfobacterales	Desulfobacteraceae	Desulfobotulus
	ASV3569	-1.69172	0.0307972	Firmicutes	Clostridia	Clostridiales	Eubacteriaceae	Anaerofustis
	ASV3751	3.54361	2.17503e-05	Proteobacteria	Deltaproteobacteria	Desulfobacterales	Desulfobulbaceae	Unassigned
	ASV3757	5.65006	6.41986e-25	Firmicutes	Clostridia	Clostridiales	Ruminococcaceae	RuminococcaceaeUCG-014
	ASV3760	-6.7048	2.97973e-29	Proteobacteria	Deltaproteobacteria	Rs-K70termitegroup	uncultureddeltaproteobacterium	Unassigned
	ASV3882	5.50936	1.63757e-13	Tenericutes	Mollicutes	Unassigned	Unassigned	Unassigned
	ASV3997	-4.5036	6.22004e-08	Firmicutes	Clostridia	Clostridiales	Lachnospiraceae	Tyzzerella3
	ASV4036	5.63062	7.8144e-07	Tenericutes	Mollicutes	Izimaplasmatales	Unassigned	Unassigned
	ASV4044	3.5423	0.00975723	Firmicutes	Clostridia	Clostridiales	Lachnospiraceae	Herbinix
	ASV4048	-4.47002	6.56535e-05	Firmicutes	Clostridia	Clostridiales	Peptostreptococcaceae	Terrisporobacter
	ASV4267	1.63144	4.48937e-12	Firmicutes	Unassigned	Unassigned	Unassigned	Unassigned
	ASV4288	5.35458	7.02814e-26	Firmicutes	Clostridia	Clostridiales	Ruminococcaceae	RuminococcaceaeUCG-009
	ASV4330	-5.23718	0.00116528	Proteobacteria	Deltaproteobacteria	Unassigned	Unassigned	Unassigned
	ASV4514	8.15571	3.28337e-19	Firmicutes	Bacilli	Lactobacillales	Enterococcaceae	Enterococcus
	ASV4518	4.21258	1.24743e-08	Firmicutes	Erysipelotrichia	Erysipelotrichales	Erysipelotrichaceae	Turicibacter
	ASV4552	4.11389	2.13493e-11	Firmicutes	Erysipelotrichia	Erysipelotrichales	Erysipelotrichaceae	Unassigned
	ASV2081	6.07302	1.01698e-19	Epsilonbacteraeota	Campylobacteria	Campylobacterales	Arcobacteraceae	Arcobacter
	ASV4829	0.742087	0.0378002	Firmicutes	Clostridia	Clostridiales	FamilyXIII	Unassigned
	ASV4950	3.61176	2.68354e-15	Proteobacteria	Deltaproteobacteria	Desulfovibrionales	Desulfovibrionaceae	Desulfovibrio
	ASV5007	3.90285	1.3234e-06	Firmicutes	Clostridia	Clostridiales	FamilyXIII	Anaerovorax
	ASV5080	1.31005	1.54432e-08	Bacteroidetes	Bacteroidia	Unassigned	Unassigned	Unassigned
	ASV5116	-4.41938	0.000207273	Planctomycetes	Planctomycetacia	Pirellulales	Pirellulaceae	Rubripirellula
	ASV5125	3.38213	0.00261237	Tenericutes	Mollicutes	DMI	unculturedbacterium	Unassigned
	ASV2603	3.58589	1.74162e-07	Firmicutes	Clostridia	Clostridiales	Peptostreptococcaceae	Romboutsia
	ASV5277	-2.76704	1.23618e-05	Firmicutes	Clostridia	Clostridiales	Ruminococcaceae	Hydrogenoanaerobacterium
	ASV5399	0.965465	0.00116528	Firmicutes	Clostridia	Clostridiales	Ruminococcaceae	Unassigned
	ASV5478	5.91595	7.86966e-10	Fusobacteria	Fusobacteriia	Fusobacteriales	Fusobacteriaceae	Cetobacterium
	ASV5504	4.75913	1.54432e-08	Firmicutes	Clostridia	Clostridiales	Ruminococcaceae	CandidatusSoleaferrea
	ASV5975	5.66024	1.54432e-08	Proteobacteria	Alphaproteobacteria	Rickettsiales	uncultured	Unassigned
	ASV6017	5.83962	5.04589e-06	Spirochaetes	Spirochaetia	Spirochaetales	Spirochaetaceae	Unassigned
	ASV6038	-4.86413	0.000258246	Firmicutes	Bacilli	Bacillales	Staphylococcaceae	Staphylococcus
	ASV6376	6.81206	1.10475e-17	Firmicutes	Erysipelotrichia	Erysipelotrichales	Erysipelotrichaceae	ErysipelotrichaceaeUCG-004
	ASV6418	3.26021	0.0120323	Tenericutes	Mollicutes	Mycoplasmatales	Mycoplasmataceae	Mycoplasma
	ASV6466	-4.59518	0.0125077	Proteobacteria	Gammaproteobacteria	Betaproteobacteriales	Burkholderiaceae	Burkholderia-Caballeronia-Paraburkholderia
	ASV6491	-2.1918	0.0132835	Proteobacteria	Deltaproteobacteria	Desulfovibrionales	Desulfovibrionaceae	Bilophila
	ASV6711	1.39867	0.000776596	Firmicutes	Unassigned	Unassigned	Unassigned	Unassigned
	ASV7160	1.6193	2.89662e-08	Firmicutes	Clostridia	Clostridiales	Unassigned	Unassigned
	ASV2431	7.05631	5.82305e-23	Firmicutes	Erysipelotrichia	Erysipelotrichales	Erysipelotrichaceae	Breznakia
	ASV7477	2.75605	0.00204685	Proteobacteria	Deltaproteobacteria	Bradymonadales	unculturedrumenbacterium	Unassigned
	ASV7563	-6.14166	7.22823e-11	Planctomycetes	Planctomycetacia	Pirellulales	Pirellulaceae	Unassigned
	ASV7565	3.33656	0.0307972	Firmicutes	Clostridia	Clostridiales	Ruminococcaceae	Butyricicoccus
	ASV1266	1.53802	0.00408864	Bacteroidetes	Bacteroidia	Bacteroidales	Marinifilaceae	Odoribacter
	ASV8190	-4.83358	7.24826e-05	Lentisphaerae	Lentisphaeria	Victivallales	Victivallaceae	Unassigned
	ASV8293	3.03936	3.05491e-19	Bacteroidetes	Bacteroidia	Bacteroidales	Unassigned	Unassigned

## Sheet: Table S6
	Table S6 Taxonomy and details of the 6 ASVs identified as core microbiome members in S. fuscescens using a prevalence threshold of 100%.
	Kingdom	Phylum	Class	Order	Family	Genus	ASV
	Bacteria	Firmicutes	Clostridia	Clostridiales	Ruminococcaceae	Unassigned	ASV179
	Bacteria	Bacteroidetes	Bacteroidia	Unassigned	Unassigned	Unassigned	ASV1132
	Bacteria	Proteobacteria	Unassigned	Unassigned	Unassigned	Unassigned	ASV1692
	Bacteria	Firmicutes	Unassigned	Unassigned	Unassigned	Unassigned	ASV370
	Bacteria	Unassigned	Unassigned	Unassigned	Unassigned	Unassigned	ASV117
	Bacteria	Firmicutes	Clostridia	Clostridiales	Family XIII	Unassigned	ASV2522

## Sheet: Table S7
	Table S7 Taxonomy and details of the 9 ASVs identified as core microbiome members in S. fuscescens using a prevalence threshold of 90%.
	Kingdom	Phylum	Class	Order	Family	Genus	ASV
	Bacteria	Bacteroidetes	Bacteroidia	Bacteroidales	Rikenellaceae	Alistipes	ASV1451
	Bacteria	Proteobacteria	Unassigned	Unassigned	Unassigned	Unassigned	ASV1692
	Bacteria	Firmicutes	Unassigned	Unassigned	Unassigned	Unassigned	ASV370
	Bacteria	Unassigned	Unassigned	Unassigned	Unassigned	Unassigned	ASV117
	Bacteria	Firmicutes	Clostridia	Clostridiales	Ruminococcaceae	Unassigned	ASV179
	Bacteria	Firmicutes	Clostridia	Clostridiales	Ruminococcaceae	Unassigned	ASV196
	Bacteria	Firmicutes	Clostridia	Clostridiales	Lachnospiraceae	Unassigned	ASV253
	Bacteria	Bacteroidetes	Bacteroidia	Unassigned	Unassigned	Unassigned	ASV1132
	Bacteria	Firmicutes	Clostridia	Clostridiales	FamilyXIII	Unassigned	ASV2522
